# Supplementary material for: Enzalutamide Enhances PSMA Expression of PSMA-Low Prostate Cancer
Source: Int J Mol Sci. 2021 Jul 11;22(14):7431. doi: 10.3390/ijms22147431 (PMC8304389; doi:10.3390/ijms22147431)
Supplement: Supplementary file 1 [file ijms-22-07431-s001.zip]

Archive with 1 entries (1 files):
- ijms-1248615-supplementary.pdf
